# Supplementary material for: Greater Adherence to Cardioprotective Diet Can Reduce Inflammatory Bowel Disease Risk: A Longitudinal Cohort Study
Source: Nutrients. 2022 Sep 29;14(19):4058. doi: 10.3390/nu14194058 (PMC9573093; doi:10.3390/nu14194058)
Supplement: Supplementary file 1 [file nutrients-14-04058-s001.zip]

Archive with 1 entries (1 files):
- nutrients-1943518-supplementary.pdf
